# Supplementary material for: Above- and below-ground functional trait coordination in the Neotropical understory genus Costus
Source: AoB Plants. 2021 Dec 2;14(1):plab073. doi: 10.1093/aobpla/plab073 (PMC8757582; doi:10.1093/aobpla/plab073)
Supplement: plab073_suppl_Supplementary_Table_S1 [file plab073_suppl_supplementary_table_s1.xlsx]

## Sheet: legend
Table S1 Dataset used for the analyses of this article (separate excel file).
Abbreviation	Description
Date	Sampling day in format YYYYMMDD
ID	Six-digit unique identifier
Site	Site of collection. Abbreviations are as in Table 1
Spp	Species. Abbreviations are as in Table 1
lat	Latitude (dd)
lon	Longitud (dd)
elev	Elevation (m asl)
slope	Slope (°)
MAT	Mean annual temperature (°C)
mean.temperature.range	Mean diurnal range (mean of monthly (max temp - min temp)) (°C)
temperature.seasonality	Temperature seasonality (standard deviation ×100)
max.temp.warmestmonth	Maximum temperature of warmest month (°C)
min.temp.coldestmonth	Minimum temperature of coldest month (°C)
MAP	Mean annual precipitation (mm)
precip.driest	Precipitation of driest month (mm)
precip.seasonality	Precipitation seasonality (coefficient of variation)
Chl	Leaf relative chlorophyll content (SPAD units)
gs	Stomatal conductance (mmol m-2 s-1)
LT	Leaf thickness (mm)
LA	Leaf area (cm2)
LDMC	Leaf dry matter content (mg g-1)
SLA	Specific leaf area (cm2 g-1)
LM:PM	Lamina dry mass to petiole dry mass ratio (g g-1)
LA:PM	Leaf area to petiole dry mass ratio (m2 g-1)
P	Leaf phosphorus concentration (%)
K	Leaf potassium concentration (%)
d13C	Leaf carbon isotopic composition
C	Leaf carbon concentration (%)
d15N	Leaf nitrogen isotopic composition
N	Leaf nitrogen concentration (%)
SSD	Stem specific density (g cm-3)
RhWC	Rhizome water content (%)
RhSD	Rhizome specific density (g cm-3)
SRL	Specific root length (m g-1)
FRD	Fine root diameter (mm)
RTD	Root tissue density (g cm-3)

## Sheet: dataset
Date	ID	Site	Spp	lat	lon	elev	slope	MAT	mean.temperature.range	temperature.seasonality	max.temp.warmestmonth	min.temp.coldestmonth	MAP	precip.driest	precip.seasonality	Chl	gs	LT	LA	LDMC	SLA	LM:PM	LA:PM	P	K	d13C	C	d15N	N	SSD	RhWC	RhSD	SRL	FRD	RTD
180714	DG0015	LG	osae	8.6977	-83.2081	189	31	25.6378	9.057	74.1458	31.6	20.288	3198	52	61.8805	29.9	284.3	0.485	199.897	63.5652	328.4	20.8957	0.719054	0.216	3.17	-37.1489	41.8742	1.13846	2.36898	0.0619991	89.0315	0.109195	90.9091	0.249	0.225894
180714	DG0021	LG	pulv	8.6973	-83.2062	127	12	25.6378	9.057	74.1458	31.6	20.288	3198	52	61.8805	56.8	411.6	0.382	255.855	122.95	181.509	226.355	4.12669	NA	NA	NA	NA	NA	NA	0.0941707	85.5274	0.146542	183.75	0.201	0.17151
180715	DG0025	LG	lima	8.7227	-83.2107	70.1049	NA	25.5915	9.243	73.8744	31.644	20.172	3292	53	61.3193	53.8	590.4	0.338	392.719	196.154	120.455	40.7987	0.503486	0.123	2.2	-31.1146	43.5634	-4.59677	2.09267	0.0674449	89.9007	0.0990887	104	0.329	0.113106
180715	DG0026	LG	plic	8.7223	-83.2115	70.1049	3	25.5915	9.243	73.8744	31.644	20.172	3292	53	61.3193	61.4	188.2	0.33	181.17	206.04	128.837	40.2375	0.53129	NA	NA	-32.8909	44.9088	-2.02713	1.74299	0.250879	94.0297	0.0576397	NA	NA	NA
180715	DG0028	LG	lima	8.7287	-83.2194	94	23	25.5915	9.243	73.8744	31.644	20.172	3292	53	61.3193	58.7	442.1	0.407	275.316	170.025	124.786	106.102	1.33649	0.164	2.82	-30.5972	44.764	-0.634852	2.01745	0.0822039	94.687	0.0508407	125	0.217	0.216312
180716	DG0029	LG	scab	8.76	-83.1684	338.332	24	24.6635	9.56433	70.7952	30.812	19.14	3290	54	57.7627	57.5	296.9	0.288	104.488	162.248	195.817	171.129	3.37058	NA	NA	-33.5208	43.5355	0.266115	2.01947	0.166401	83.5673	0.166412	44.6154	0.54	0.0978674
180716	DG0030	LG	scab	8.7602	-83.1688	338.332	NA	24.6635	9.56433	70.7952	30.812	19.14	3290	54	57.7627	65.8	231.6	0.348	95.831	196.117	144.629	80.8025	1.1831	0.132	2.47	-35.3172	44.5925	0.705533	2.02179	0.190678	92.4062	0.0727181	47.5	0.332	0.243187
180716	DG0031	LG	scab	8.7601	-83.1693	329.188	NA	24.6635	9.56433	70.7952	30.812	19.14	3290	54	57.7627	53.8	206	0.303	142.604	167.447	191.698	47.3052	0.926	0.11	2.63	-35.0709	44.2963	2.46589	1.81315	0.170195	90.0435	0.0929923	93.75	0.265	0.193396
180719	DG0054	LG	plic	8.7013	-83.2025	270	8	25.6378	9.057	74.1458	31.6	20.288	3198	52	61.8805	61.8	194.6	0.344	394.132	215.203	115.294	32.1893	0.382652	0.132	2.34	-32.2177	44.2824	0.666871	2.09038	0.274937	79.4121	0.213601	93.75	0.251	0.215572
180703	EA0001	LS	malo	10.4247	-84.0054	NA	NA	25.9693	8.08267	79.1713	31.4	20.832	3704	115	38.3545	63.8	179	0.454	376.447	100.36	207.557	31.7975	0.680736	0.13	2.24	-35.08	44.5326	4.4912	2.42959	0.060795	91.0016	0.0874735	65.9722	0.392	0.125596
180703	EA0002	LS	laev	10.4247	-84.0053	60	4	25.9693	8.08267	79.1713	31.4	20.832	3704	115	38.3545	68.9	373.4	0.356	55.967	99.7718	237.048	33.7206	0.823044	NA	NA	-36.1825	44.5565	5.57998	2.59022	0.0798001	91.5173	0.0782777	55.4217	0.37	0.167814
180704	EA0003	LS	malo	10.4262	-84.2013	NA	NA	25.5033	8.43267	77.8347	31.14	20.252	3543	104	37.5337	50.8	258.5	0.466	235.465	78.5499	234.457	7.11884	0.190352	0.165	3.13	-35.4696	40.5161	3.1092	2.22785	0.0755679	95.767	0.0404592	38.5593	0.271	0.449616
180705	EA0004	LS	malo	10.4325	-84.0075	NA	NA	25.9693	8.08267	79.1713	31.4	20.832	3704	115	38.3545	58	65.2	0.435	411.35	102.32	212.716	44.8246	0.974763	0.141	2.65	-34.0824	41.5883	2.39806	2.45148	0.0718224	85.4379	0.143163	183.929	0.193	0.185843
180705	EA0005	LS	malo	10.4249	-84.0199	NA	NA	25.9693	8.08267	79.1713	31.4	20.832	3704	115	38.3545	59.4	238	0.476	168.456	89.3772	254.081	31.5	0.825765	NA	NA	-35.3763	44.0382	4.60771	2.99037	0.0721701	89.2738	0.101088	104.93	0.299	0.135728
180705	EA0006	LS	malo	10.4251	-84.0199	NA	NA	25.9693	8.08267	79.1713	31.4	20.832	3704	115	38.3545	48.6	243.6	0.492	99.327	74.2097	314.127	33	1.06803	NA	NA	-36.3409	41.9804	3.80617	2.12154	0.0655914	93.1466	0.063691	36.1538	0.33	0.323391
180706	EA0007	LS	brac	10.4363	-84.0132	NA	NA	25.9693	8.08267	79.1713	31.4	20.832	3704	115	38.3545	46.1	166.5	0.331	82.56	89.9701	356.323	47.2708	1.72	NA	NA	-36.3716	44.3238	3.22698	2.99085	0.0602424	93.0137	0.0666658	109.524	0.343	0.0988128
180709	EA0008	TG	pulv	10.5375	-83.5003	9	4	26.2531	6.97639	80.3525	31.1167	21.6583	3923	110	43.5524	42.7	58.1	0.412	155.856	99.3398	228.16	144.34	3.31609	0.202	2.18	-31.6131	44.6809	7.92304	3.00358	0.064219	92.0191	0.0787426	NA	0.28	0.0382125
180709	EA0009	TG	pulv	10.5372	-83.5025	17	5	26.2531	6.97639	80.3525	31.1167	21.6583	3923	110	43.5524	54.8	377.6	0.349	121.448	98.4796	284.955	71.2373	2.05844	NA	NA	-31.9379	42.894	1.80296	2.7077	0.0822778	84.869	0.147204	89.5833	0.272	0.192108
180709	EA0010	TG	laev	10.5375	-83.5025	15	5	26.2531	6.97639	80.3525	31.1167	21.6583	3923	110	43.5524	52.1	106.4	0.34	236.183	112.648	226.576	50.8607	1.17504	0.133	2.45	-33.4767	44.5338	6.17936	2.18497	0.0755706	92.4965	0.0749318	103.333	0.391	0.0805965
180709	EA0011	TG	pulv	10.5375	-83.5033	17	NA	26.2531	6.97639	80.3525	31.1167	21.6583	3923	110	43.5524	53.8	323.8	0.31	162.988	108.432	270.699	66.6517	1.83133	NA	NA	-34.1099	40.1267	2.63513	2.3706	0.12208	77.7681	0.227992	35.1064	0.469	0.164884
180709	EA0012	TG	pulv	10.5375	-83.5033	17	NA	26.2531	6.97639	80.3525	31.1167	21.6583	3923	110	43.5524	43.3	276.1	0.33	227.771	90.304	294.506	132.345	3.92709	0.178	2.66	-33.7355	39.661	4.76691	2.53924	0.0742382	90.5916	0.0913207	85	0.274	0.199522
180709	EA0013	TG	pulv	10.5375	-83.5033	17	NA	26.2531	6.97639	80.3525	31.1167	21.6583	3923	110	43.5524	60.5	499.4	0.32	269.415	115.885	219.877	60.265	1.34708	0.126	2.3	-33.3178	42.5768	4.37979	2.27993	0.147524	79.7445	0.204454	68.1818	0.31	0.19432
180709	EA0014	TG	pulv	10.5375	-83.5033	17	NA	26.2531	6.97639	80.3525	31.1167	21.6583	3923	110	43.5524	58.8	668.7	0.284	184.92	113.514	257.513	129.564	3.36218	NA	NA	-34.1981	41.071	4.35345	2.57888	0.134888	79.9496	0.200464	45.2941	0.412	0.165605
180709	EA0015	TG	brac	10.5375	-83.5033	17	NA	26.2531	6.97639	80.3525	31.1167	21.6583	3923	110	43.5524	59.2	385.2	0.321	161.878	138.069	219.645	27.7891	0.632336	0.115	1.45	-34.1353	44.798	1.44932	2.55357	0.135523	89.1827	0.106535	25	0.414	0.297146
180709	EA0020	TG	laev	10.5367	-83.5033	22	5	26.2531	6.97639	80.3525	31.1167	21.6583	3923	110	43.5524	52.4	367.3	0.328	294.133	101.078	252.844	48.7137	1.25698	0.146	2.82	-33.6972	43.474	4.05697	2.39663	0.0540847	92.6909	0.070962	29.7297	0.472	0.192236
180709	EA0022	TG	brac	10.5408	-83.5056	5	3	26.2531	6.97639	80.3525	31.1167	21.6583	3923	110	43.5524	34	813.5	0.342	222.342	97.0324	288.868	46.2209	1.36406	0.16	2.53	-32.8556	42.4503	20.6399	2.40785	0.076404	92.3175	0.0748881	NA	NA	NA
180710	EA0033	TG	pulv	10.5242	-83.5175	21	NA	26.2531	6.97639	80.3525	31.1167	21.6583	3923	110	43.5524	65.7	361.2	0.32	214.2	107.225	279.781	72.6154	2.05962	0.191	3.42	-33.8514	41.9438	5.53645	2.60599	0.116257	NA	NA	NA	NA	NA
180710	EA0034	TG	laev	10.5242	-83.5175	21	NA	26.2531	6.97639	80.3525	31.1167	21.6583	3923	110	43.5524	63.3	314	0.413	525.677	138.885	131.423	33.6012	0.454738	0.184	2.07	-31.9439	46.0126	3.00745	2.21423	0.114228	NA	NA	NA	NA	NA
180710	EA0038a	TG	scab	10.5183	-83.5175	24	NA	26.2531	6.97639	80.3525	31.1167	21.6583	3923	110	43.5524	46.4	50	0.272	123.839	80.7503	419.936	74.6154	3.17536	NA	NA	-34.0374	39.1765	6.5478	2.59894	0.071213	NA	NA	NA	NA	NA
180710	EA0039	TG	laev	10.5208	-83.5169	22	NA	26.2531	6.97639	80.3525	31.1167	21.6583	3923	110	43.5524	62.1	1052.8	0.335	215.157	127.987	197.519	23.9839	0.493479	0.123	1.73	-35.064	40.5122	14.9434	2.22078	0.124393	NA	NA	NA	NA	NA
180710	EA0042	TG	brac	10.5531	-83.5267	15	NA	26.2914	6.92304	80.4378	31.1	21.7118	4112	123	42.08	51.8	318.7	0.395	239.481	96.6606	344.875	50.437	1.77393	0.161	2.14	-34.1117	43.0612	3.80953	2.9464	0.0730318	93.2144	0.0655817	46.6667	0.351	0.221457
180710	EA0048	TG	scab	10.5811	-83.5281	17	NA	26.2914	6.92304	80.4378	31.1	21.7118	4112	123	42.08	55.3	363.4	0.378	83.014	151.087	178.218	118.436	2.12856	NA	NA	-29.4899	43.9128	7.60822	2.33355	0.104266	NA	NA	NA	NA	NA
180710	EA0049	TG	scab	10.5819	-83.5286	20	NA	26.2914	6.92304	80.4378	31.1	21.7118	4112	123	42.08	61.8	280.7	0.441	109.867	161.208	130.143	110.079	1.44562	0.179	2.18	-29.1657	43.8904	6.79552	2.24611	0.0822585	NA	NA	NA	NA	NA
180710	EA0050	TG	scab	10.5839	-83.5297	23	NA	26.3167	6.89375	80.7424	31.0875	21.7125	4457	133	40.7184	51.6	358.1	0.376	93.69	175.336	103.206	69.9219	0.731953	0.12	1.78	-30.6168	43.8108	7.5614	2.11155	0.160647	NA	NA	NA	NA	NA
180710	EA0051	TG	scab	10.5839	-83.5306	16	NA	26.3167	6.89375	80.7424	31.0875	21.7125	4457	133	40.7184	53.3	113.5	0.362	159.303	161.044	152.094	62.0964	0.959657	0.123	1.88	-31.6385	44.2368	8.22362	2.72163	0.0922546	NA	NA	NA	NA	NA
180710	EA0052	TG	scab	10.5833	-83.5278	70	NA	26.2914	6.92304	80.4378	31.1	21.7118	4112	123	42.08	55.8	218	0.331	115.883	147.952	214.877	144.757	3.13197	NA	NA	-30.0617	43.6834	4.37445	2.12485	0.153782	NA	NA	NA	NA	NA
180710	EA0053	TG	scab	10.5794	-83.5275	14	NA	26.2914	6.92304	80.4378	31.1	21.7118	4112	123	42.08	62.2	527.7	0.381	90.414	185.467	130.373	209.152	2.73982	0.139	1.89	-34.2802	41.9933	-1.28625	2.59349	0.175414	NA	NA	NA	NA	NA
180713	EA0054	LG	pulv	8.6908	-83.1818	88	44	25.6378	9.057	74.1458	31.6	20.288	3198	52	61.8805	52.8	596.8	0.411	157.588	102.934	244.626	73.907	1.83242	0.156	2.51	-33.9076	44.205	-0.453183	2.08058	0.0796355	89.8515	0.096695	NA	0.237	0.0653885
180713	EA0055	LG	laev	8.6895	-83.1809	113	NA	25.6378	9.057	74.1458	31.6	20.288	3198	52	61.8805	60.8	382.5	0.404	417.22	139.604	143.77	46.4959	0.682848	0.134	2.14	-34.4112	41.2382	-0.233907	2.28291	0.100441	90.1429	0.100222	53.5714	0.349	0.195131
180713	EA0056	LG	pulv	8.6852	-83.1794	114	NA	25.6378	9.057	74.1458	31.6	20.288	3198	52	61.8805	57.8	445.6	0.399	179.395	124.068	201.138	124.62	2.52669	0.139	3.13	-33.0949	41.3829	0.364494	1.99805	0.0994397	78.7669	0.222756	34.4828	0.264	0.529786
180713	EA0057	LG	pulv	8.684	-83.181	172	NA	25.6378	9.057	74.1458	31.6	20.288	3198	52	61.8805	37.1	656.3	0.375	332.723	111.619	205.677	71.8694	1.49875	0.159	3.17	-34.6256	44.1167	-0.589999	3.2469	0.0887635	83.4674	0.167156	55.5556	0.236	0.411489
180714	EA0058	LG	sten	8.6995	-83.2069	182	18	25.6378	9.057	74.1458	31.6	20.288	3198	52	61.8805	45.4	362.3	0.252	20.689	93.0315	393.327	64.75	2.58613	NA	NA	-32.1958	42.9319	-2.46594	2.68196	0.16129	92.1205	0.0811512	40.4348	0.483	0.134977
180714	EA0059	LG	sten	8.6989	-83.2069	167	21	25.6378	9.057	74.1458	31.6	20.288	3198	52	61.8805	48	669	0.258	36.181	116.155	302.77	20.7273	0.657836	NA	NA	-34.4394	41.2579	-2.82046	2.80107	0.169831	91.9401	0.0795189	52.9412	0.511	0.0921032
180714	EA0060	LG	sten	8.699	-83.2084	202	25	25.296	9.178	73.6311	31.292	19.9	3071	27	66.6826	48.9	136.7	0.253	33.509	126.072	299.991	35.0323	1.08094	NA	NA	-32.4186	41.6175	-2.85117	2.31438	0.192083	89.7462	0.103723	28	0.407	0.274513
180714	EA0061	LG	sten	8.6987	-83.2086	210	18	25.296	9.178	73.6311	31.292	19.9	3071	27	66.6826	49.2	115.3	0.269	26.809	124.676	278.97	16.4727	0.487436	NA	NA	-36.9945	40.3979	-2.08336	1.84101	0.199727	90.8275	0.0937625	53.4444	0.398	0.150398
180714	EA0062	LG	osae	8.715	-83.2073	135	36	26.1715	9.06367	74.7995	32.14	20.788	3532	59	60.2145	30.3	244	0.49	95.803	58.8208	381.078	22.4953	0.895355	NA	NA	-30.3197	43.5911	-3.03693	2.77633	0.142907	86.8911	0.131813	57.7778	0.405	0.13435
180717	EA0063	LG	sten	8.7041	-83.2062	170	22	25.6378	9.057	74.1458	31.6	20.288	3198	52	61.8805	51.9	151.2	0.248	27.228	126.099	296.601	53	1.60165	NA	NA	-30.17	42.4142	-4.85322	2.48383	0.177533	86.7176	0.132369	69.5745	0.41	0.108866
180717	EA0064	LG	sten	8.7038	-83.2068	150	1	25.6378	9.057	74.1458	31.6	20.288	3198	52	61.8805	42.3	190.1	0.27	12.466	129.163	279.507	43.6	1.2466	NA	NA	-37.4277	39.4513	-0.580146	1.94074	0.207495	85.6451	0.142416	NA	0.217	0.054078
180717	EA0065	LG	osae	8.6978	-83.2038	84	34	25.6378	9.057	74.1458	31.6	20.288	3198	52	61.8805	27.7	180.8	0.447	98.331	68.0458	366.36	39.0597	1.46763	NA	NA	-37.1661	39.3473	-1.29274	1.9135	0.0782955	94.2634	0.0481116	71.4286	0.263	0.257707
180717	EA0066	LG	osae	8.6968	-83.2046	90	49	25.6378	9.057	74.1458	31.6	20.288	3198	52	61.8805	29.6	231	0.437	169.517	57.9387	400.465	25.6226	1.06614	0.177	3.03	-37.4579	40.5037	-1.67025	1.73588	0.0769004	89.0505	0.102363	83.3333	0.245	0.254542
180717	EA0067	LG	osae	8.7132	-83.2052	124	38	26.1715	9.06367	74.7995	32.14	20.788	3532	59	60.2145	32.2	484.5	0.424	167.375	75.384	279.051	17.3425	0.51185	0.114	1.93	-33.0211	45.6065	-2.41597	1.35623	0.142277	75.5509	0.241029	197.143	0.212	0.1437
180717	EA0068	LG	ricu	8.7152	-83.208	222	19	26.1715	9.06367	74.7995	32.14	20.788	3532	59	60.2145	38.4	210.8	0.322	249.548	175.532	162.689	221.304	3.61664	0.057	2.45	-34.4162	43.3201	-0.301802	1.6729	0.27738	69.2474	0.340038	83.3333	0.264	0.219222
180717	EA0069	LG	plic	8.7004	-83.2031	85	43	25.6378	9.057	74.1458	31.6	20.288	3198	52	61.8805	35.4	148.6	0.323	164.79	139.48	212.687	33.7444	0.738969	NA	NA	-34.7654	41.8438	-1.28213	1.54338	0.090597	85.2085	0.153171	120	0.301	0.117111
180718	EA0070	LG	ricu	8.6955	-83.208	218	22	25.6378	9.057	74.1458	31.6	20.288	3198	52	61.8805	37.5	133	0.387	124.157	111.267	209.265	32.1453	0.693615	0.071	2.47	-33.0358	42.0711	0.198472	1.71841	0.199005	86.8082	0.130007	102.727	0.39	0.0814883
180718	EA0071	LG	ricu	8.6954	-83.208	218	4	25.6378	9.057	74.1458	31.6	20.288	3198	52	61.8805	37.5	130.2	0.418	210.288	100.355	206.367	32.1922	0.684977	0.114	3.09	-34.3467	43.3112	2.83011	1.5382	0.0996688	92.2424	0.0773445	111.538	0.28	0.145603
180719	EA0072	LG	plic	8.7009	-83.2027	77	14	25.6378	9.057	74.1458	31.6	20.288	3198	52	61.8805	50.8	138.3	0.312	432.457	166.099	148.498	42.3363	0.643537	0.139	3.84	-32.9278	43.3707	3.40611	2.35054	0.138186	89.4116	0.104381	153.333	0.213	0.183027
180719	EA0073	LG	plic	8.7147	-83.2029	87	1	26.1715	9.06367	74.7995	32.14	20.788	3532	59	60.2145	63.2	102.7	0.331	499.795	185.056	134.433	30.8305	0.427907	0.143	2.72	-32.551	45.1044	3.42257	2.24733	0.123142	86.3797	0.140083	51.3514	0.318	0.245191
180719	EA0074	LG	plic	8.7005	-83.2031	84	4	25.6378	9.057	74.1458	31.6	20.288	3198	52	61.8805	65.2	366.1	0.389	462.085	181.926	132.387	59.1793	0.796698	0.142	2.96	-32.6403	43.9572	0.311378	2.69385	0.138416	89.9171	0.0971489	68.75	0.22	0.382641
180721	EA0075	LA	wils	8.9501	-82.8333	1532	8	18.1788	9.67033	64.0072	24.204	12.504	2908	28	67.7402	58.1	96.8	0.302	32.951	147.745	233.364	49.4286	1.17682	0.137	2.88	-31.767	43.371	2.45967	2.64627	0.178109	76.7713	0.2463	141.667	0.443	0.0457968
180721	EA0076	LA	wils	8.9505	-82.8332	1548	4	18.1788	9.67033	64.0072	24.204	12.504	2908	28	67.7402	61.2	73.9	0.314	63.358	126.009	255.167	54.1778	1.40796	0.155	2.69	-31.8815	43.4593	2.54697	2.44361	0.114083	85.7907	0.143923	81.6667	0.359	0.12097
180721	EA0077	LA	wils	8.9506	-82.8331	1550	7	18.1788	9.67033	64.0072	24.204	12.504	2908	28	67.7402	47.5	124.4	0.304	52.751	136.509	267.908	50.8158	1.38818	NA	NA	-32.0268	44.617	-0.453269	2.31206	0.152735	82.5965	0.173013	83.3333	0.284	0.116593
180721	EA0078	LA	wils	8.9505	-82.8328	1550	23	18.1788	9.67033	64.0072	24.204	12.504	2908	28	67.7402	57	113.7	0.306	38.47	136.705	229.535	92.1111	2.13722	0.132	2.14	-31.5487	44.44	1.5481	2.96663	0.179176	87.79	0.117632	37.0968	0.362	0.315171
180721	EA0079	LA	wils	8.951	-82.8327	1557	10	18.1788	9.67033	64.0072	24.204	12.504	2908	28	67.7402	48.1	106	0.294	54.054	113.544	323.677	42.9474	1.42247	NA	NA	-33.8402	43.9572	0.113493	2.89483	0.129827	87.7834	0.118137	81.6667	0.33	0.134868
180721	EA0080	LA	wils	8.9534	-82.8324	1617	16	18.1788	9.67033	64.0072	24.204	12.504	2908	28	67.7402	59.9	295.1	0.306	66.302	137.64	223.54	64.9111	1.47338	0.155	2.62	-34.5829	42.245	0.398755	1.99221	0.161678	79.1777	0.216743	NA	0.34	0.0186681
180724	EA0084	LC	laev	8.7863	-82.9675	1174	23	20.2633	10.0167	67.9062	26.56	14.516	2928	39	67.9992	59	493.3	0.418	134.702	143.389	174.756	21.1494	0.387075	0.115	2.51	-33.7505	41.6135	-0.180853	3.04957	0.113494	84.5726	0.154498	120.244	0.418	0.0606031
180724	EA0086	LC	laev	8.7844	-82.9679	1200	24	20.2633	10.0167	67.9062	26.56	14.516	2928	39	67.9992	52.9	150.4	0.374	92.618	131.529	196.474	36.712	0.740944	NA	NA	-34.8514	42.5236	-0.786246	1.77898	0.12753	78.8696	0.213903	120	0.291	0.125298
180724	EA0087	LC	laev	8.7833	-82.968	1210	36	20.2633	10.0167	67.9062	26.56	14.516	2928	39	67.9992	61.2	129.1	0.414	122.696	149.912	165.716	17.2815	0.302953	0.149	2.21	-32.4428	42.9666	-0.337104	2.58483	0.155056	73.903	0.273049	NA	NA	NA
180725	EA0088	LC	laev	8.7858	-82.9731	1306	1	20.2633	10.0167	67.9062	26.56	14.516	2928	39	67.9992	64	193.6	0.317	98.553	160.803	185.564	33.487	0.639955	NA	NA	-31.633	43.6589	11.0264	2.42615	0.173222	80.0012	0.196189	127.5	0.388	0.066334
180725	EA0089	LC	wils	8.786	-82.973	1301	5	20.2633	10.0167	67.9062	26.56	14.516	2928	39	67.9992	51.6	94.9	0.255	50.479	123.881	299.046	87.8421	2.65679	NA	NA	-25.9479	44.2751	10.2255	2.7184	0.136874	90.3799	0.0945732	126.667	0.295	0.115506
190609	GG0001	PLR	guia	9.16125	-79.7464	70	0	26.3045	6.60567	69.7181	30.888	22.124	2606	25	58.9166	61	202	0.456667	383.387	144.664	111.353	26.7661	0.309183	0.129	2.4	-32.2918	40.5296	-1.77658	1.62571	0.0912821	88.1691	0.12952	NA	NA	NA
190609	GG0002	PLR	laev	9.15984	-79.7446	70	10	26.3045	6.60567	69.7181	30.888	22.124	2606	25	58.9166	63	171	0.471667	326.64	129.03	148.405	25.5181	0.393542	0.077	2.14	-34.7438	41.2884	-0.0933981	1.3614	0.102368	88.5547	0.11671	NA	NA	NA
190609	GG0003	PLR	laev	9.15959	-79.7441	73	15	26.3045	6.60567	69.7181	30.888	22.124	2606	25	58.9166	69	315	0.592	256.551	173.275	88.0106	21.5969	0.198877	0.0695	1.595	-32.3011	43.53	-0.70503	1.37377	0.144676	83.8469	0.169107	NA	NA	NA
190609	GG0004	PLR	laev	9.15609	-79.741	82	0	26.3045	6.60567	69.7181	30.888	22.124	2606	25	58.9166	44.5	315	0.593667	363.208	106.615	154.026	56.5146	0.885873	0.102	2.1	-31.9872	42.7578	-0.390523	1.4245	0.0869345	90.7465	0.093838	NA	NA	NA
190610	GG0005	PLR	guia	9.15338	-79.7368	65	10	26.3045	6.60567	69.7181	30.888	22.124	2606	25	58.9166	39.6	169.5	0.485667	654.368	81.3082	175.246	28.6349	0.51934	0.18	3.12	-32.2766	39.8521	-2.30432	2.20649	0.0692973	95.2332	0.0460806	NA	NA	NA
190610	GG0006	PLR	vill	9.15334	-79.7368	65	0	26.3045	6.60567	69.7181	30.888	22.124	2606	25	58.9166	43.2	204	0.283333	131.733	86.1668	322.875	80.6	2.63466	0.164	2.55	-32.9375	39.738	-5.4951	2.22831	0.0785047	89.7172	0.103279	NA	NA	NA
190610	GG0007	PLR	vill	9.15195	-79.7341	66	0	26.3045	6.60567	69.7181	30.888	22.124	2606	25	58.9166	49.5	146.8	0.286667	221.675	204.074	140.035	120.769	1.70519	0.135	3.22	-30.4203	42.053	-2.94668	2.26671	0.0929263	80.5187	0.210723	NA	NA	NA
190610	GG0008	PLR	vill	9.14886	-79.7311	64	10	26.3045	6.60567	69.7181	30.888	22.124	2606	25	58.9166	46.7	185.1	0.307667	169.487	91.1621	323.448	NA	NA	0.156	2.93	-33.0695	41.7017	-5.27347	2.64225	0.0757695	86.8855	0.143162	NA	NA	NA
190610	GG0009	PLR	vill	9.14779	-79.7298	71	0	26.3045	6.60567	69.7181	30.888	22.124	2606	25	58.9166	37.4	151.8	0.267667	115.075	118.373	292.812	NA	NA	0.11	2.275	-32.4745	42.1965	-5.40616	1.54883	0.111598	90.9277	0.0944778	NA	NA	NA
190611	GG0010	PLR	pulv	6.16068	-79.7542	108	15	26.355	6.386	69.6559	30.84	22.296	2419	16	63.4956	39.5	244.9	0.318	33.098	83.8898	329.333	NA	NA	0.1	2.01	-32.9942	41.4854	-5.17316	1.91274	0.103064	68.9442	0.29786	NA	NA	NA
190611	GG0011	PLR	alle	9.16069	-79.7542	116	10	26.355	6.386	69.6559	30.84	22.296	2419	16	63.4956	48.8	238	0.37	150.713	120.845	212.571	63.4545	1.37012	0.093	1.68	-33.3154	42.0978	-1.86021	1.63079	0.110727	77.9239	0.236867	NA	NA	NA
190611	GG0012	PLR	alle	9.17636	-79.7572	169	0	26.1123	6.47933	70.1225	30.632	21.972	2519	16	64.7444	55	262	0.457	288.838	138.672	159.756	71.32	1.15535	0.077	2.11	-33.2809	42.9569	-4.11763	1.65763	0.174415	86.1278	0.143088	NA	NA	NA
190611	GG0013	PLR	laev	9.17636	-79.7572	169	0	26.1123	6.47933	70.1225	30.632	21.972	2519	16	64.7444	64	364	0.557	358.445	131.349	121.26	33.7765	0.4217	0.089	2.03	-32.8353	41.3515	-2.63871	1.534	0.12725	77.9877	0.228215	NA	NA	NA
190612	GG0014	PLR	scab	9.15232	-79.7376	68	15	26.3045	6.60567	69.7181	30.888	22.124	2606	25	58.9166	65	425	0.320667	88.826	161.116	165.412	106.4	1.77652	0.161	2.18	-33.9682	43.7211	1.04383	2.55817	0.11259	82.7224	0.185959	NA	NA	NA
190612	GG0015	PLR	scab	9.15221	-79.7379	60	21	26.3045	6.60567	69.7181	30.888	22.124	2606	25	58.9166	62.8	276.5	0.282667	79.52	160	189.333	45.6667	0.883556	0.123	2.03	-37.081	43.4997	-0.470112	2.19608	0.250434	79.351	0.207789	NA	NA	NA
190612	GG0016	PLR	scab	9.15167	-79.7394	53	10	26.3045	6.60567	69.7181	30.888	22.124	2606	25	58.9166	52.8	357.5	0.317	147.702	134.04	208.619	NA	NA	0.18	2.39	-34.9217	43.4019	1.02993	2.02531	0.0963642	85.5892	0.148508	NA	NA	NA
190612	GG0017	PLR	scab	9.15163	-79.7399	83	15	26.3045	6.60567	69.7181	30.888	22.124	2606	25	58.9166	56.2	444.9	0.277333	85.848	185.373	153.602	38.9214	0.6132	0.121	2.34	-34.3319	41.7274	0.451014	1.86756	0.257111	90.7023	0.0954179	NA	NA	NA
190612	GG0018	PLR	scab	9.14956	-79.7315	108	10	26.3045	6.60567	69.7181	30.888	22.124	2606	25	58.9166	70.1	288.4	0.285667	60.885	199.899	154.139	97.75	1.52212	0.117	0.93	-32.7656	41.6137	1.22081	2.19795	0.208232	76.6438	0.251599	NA	NA	NA
190612	GG0019	PLR	scab	9.1506	-79.7309	77	20	26.3045	6.60567	69.7181	30.888	22.124	2606	25	58.9166	70.1	538	0.327	77.877	208.961	136.866	188.667	2.5959	0.12	1.45	-33.6931	43.8229	0.457884	2.19434	0.210366	91.5707	0.084841	NA	NA	NA
190612	GG0020	PLR	laev	9.15235	-79.7291	85	0	26.3045	6.60567	69.7181	30.888	22.124	2606	25	58.9166	44.8	263.9	0.482667	174.795	76.7659	244.811	78.3333	1.94217	0.123	3.15	-35.3527	40.4292	4.55932	2.13928	0.0519316	94.7406	0.0533769	NA	NA	NA
190614	GG0021	PLR	guia	9.14424	-79.715	61	0	26.3045	6.60567	69.7181	30.888	22.124	2606	25	58.9166	40	472.9	0.524333	596.58	66.5979	230.964	53.9574	1.26932	0.235	2.95	-31.0511	41.5737	-0.359992	2.89256	0.0317557	93.1327	0.0634688	NA	NA	NA
190614	GG0022	PLR	guia	9.13466	-79.7147	77	0	26.3045	6.60567	69.7181	30.888	22.124	2606	25	58.9166	56.2	389	0.423	263.172	81.1004	231.87	50.5909	1.19624	0.175	3.05	-33.0868	42.3141	-1.71487	2.69049	0.0542618	85.7928	0.143078	NA	NA	NA
190614	GG0023	PLR	guia	9.12873	-79.7155	67	10	26.3045	6.60567	69.7181	30.888	22.124	2606	25	58.9166	39.6	398.8	0.467667	315.565	52.5808	340.783	50.4444	1.75314	0.343	4.74	-32.449	39.3069	-0.0976222	2.67003	0.0352113	89.1604	0.111969	NA	NA	NA
190614	GG0024	PLR	pulv	9.131	-79.7164	61	10	26.3045	6.60567	69.7181	30.888	22.124	2606	25	58.9166	47.7	242	0.237	23.293	108.858	228.363	101	2.3293	0.15	3.71	-31.363	42.6908	1.24048	2.49459	0.0919118	95.0594	0.0498737	NA	NA	NA
190614	GG0025	PLR	pulv	9.13703	-79.7234	67	0	26.3045	6.60567	69.7181	30.888	22.124	2606	25	58.9166	43.7	367	0.325667	212.871	98.4815	241.35	NA	NA	0.192	3.21	-32.7806	41.2328	1.23702	2.54471	0.0720131	76.6775	0.253549	NA	NA	NA
190614	GG0026	PLR	pulv	9.13731	-79.7234	63	0	26.3045	6.60567	69.7181	30.888	22.124	2606	25	58.9166	44.6	238.4	0.308	63.141	63.3937	474.744	NA	NA	0.162	3.24	-34.3896	40.8846	-0.62274	2.66247	0.082495	80.3378	0.21224	NA	NA	NA
190614	GG0027	PLR	pulv	9.14122	-79.7247	70	0	26.3045	6.60567	69.7181	30.888	22.124	2606	25	58.9166	30.8	259.7	0.301667	98.742	116.918	249.348	NA	NA	0.117	1.78	-30.5404	42.2035	0.900833	1.79774	0.175339	83.0455	0.183658	NA	NA	NA
190614	GG0028	PLR	pulv	9.14278	-79.726	69	0	26.3045	6.60567	69.7181	30.888	22.124	2606	25	58.9166	38.1	366.6	0.362333	171.61	95.7727	248.35	NA	NA	0.165	2.83	-33.1169	41.163	-0.807128	2.09293	0.068408	97.4968	0.027403	NA	NA	NA
190618	GG0029	BDT	wood	9.3511	-82.2556	NA	0	25.9764	6.60278	53.0364	30.0111	21.7778	2802	108	29.3591	51.5	502.1	0.4064	136.313	149.196	123.338	69.8462	0.873801	0.1175	1.84	-30.4513	44.6977	1.38661	1.79658	0.0781481	90.0669	0.100903	NA	NA	NA
190619	GG0030	BDT	wood	9.3902	-82.2374	NA	8	25.9365	6.56458	52.8195	29.95	21.75	2729	80	38.6094	51.7	142.1	0.41402	131.175	136.541	168.692	113.353	1.92904	0.191	2.65	-33.4634	44.2164	-0.0832315	1.96755	0.0678846	91.7645	0.0814478	NA	NA	NA
190619	GG0031	BDT	wood	9.39561	-82.2439	NA	6	25.9365	6.56458	52.8195	29.95	21.75	2729	80	38.6094	54.4	156.7	0.3556	85.885	147.427	163.466	100.038	1.65163	0.149	2.43	-29.121	44.4133	0.643249	1.81674	0.0676364	85.5657	0.148588	NA	NA	NA
190619	GG0032	BDT	wood	9.39714	-82.2445	NA	7	25.9365	6.56458	52.8195	29.95	21.75	2729	80	38.6094	49.2	591.5	0.41402	83.845	144.292	153.17	151.056	2.32903	0.181	2.39	-29.9295	43.6422	-0.669101	2.11883	0.0678652	91.0239	0.0915873	NA	NA	NA
190619	GG0033	BDT	wood	9.36099	-82.261	NA	21	25.9764	6.60278	53.0364	30.0111	21.7778	2802	108	29.3591	54.9	368.6	0.38862	190.614	146.502	143.254	117.804	1.70191	0.102	2.71	-33.0022	44.2	3.65056	1.59807	0.0807059	94.6614	0.053652	NA	NA	NA
190619	GG0034	BDT	wood	9.36114	-82.2618	NA	0	25.9764	6.60278	53.0364	30.0111	21.7778	2802	108	29.3591	50.6	249.8	0.31242	293.712	117.582	185.565	85.967	1.6138	0.166	3.13	-30.212	44.0667	2.542	2.46445	0.0658924	94.3077	0.0601197	NA	NA	NA
180707	JF0001	MV	mont	10.3195	-84.808	1551	30	18.7588	9.003	77.1219	24.42	13.088	2460	23	75.7468	37.8	160.8	0.399	160.326	135.267	176.299	68.4198	1.22386	0.126	2.44	-32.0078	42.0837	23.0139	1.99529	0.22453	86.8037	0.137522	38.3838	NA	NA
180707	JF0002	MV	mont	10.3198	-84.8069	1577	19	18.7588	9.003	77.1219	24.42	13.088	2460	23	75.7468	54.1	67.7	0.374	176.541	235.085	95.8108	57.3101	0.558674	0.106	2.76	-34.5359	42.6518	35.9152	2.33057	0.339397	89.9306	0.103563	23.4177	NA	NA
180707	JF0003	MV	mont	10.3178	-84.8985	1512	27	22.9105	8.63167	70.0583	28.388	17.52	2416	13	80.5394	38.3	96.6	0.272	152.59	130.318	228.736	34.8656	0.820376	NA	NA	-32.363	42.3317	13.3377	2.05966	0.151128	83.0046	0.177928	NA	NA	NA
180707	JF0004	MV	mont	10.3181	-84.8076	1527	35	18.7588	9.003	77.1219	24.42	13.088	2460	23	75.7468	48.1	129.3	0.343	201.667	138.419	207.926	39.5816	0.843795	0.097	2.22	-30.9209	41.5177	7.49554	2.82751	0.405479	89.5647	0.107071	31.8584	NA	NA
180709	JF0005	MV	wils	10.3175	-84.8077	1527	NA	18.7588	9.003	77.1219	24.42	13.088	2460	23	75.7468	58.9	147	0.407	114.043	127.289	198.612	78.75	1.58393	0.139	3.31	-32.9293	43.0406	9.90378	2.56674	0.135669	84.4612	0.161849	NA	NA	NA
180709	JF0006/KK0065	MV	wils	10.3173	-84.808	1506	NA	18.7588	9.003	77.1219	24.42	13.088	2460	23	75.7468	58.1	52.2	0.34	72.166	148.16	218.619	15.1024	0.352029	NA	NA	-33.2664	42.4707	6.15097	2.46313	0.256567	82.903	0.181149	NA	NA	NA
180704	JH0001	LS	pulv	10.428	-84.0037	49.9878	16	25.9693	8.08267	79.1713	31.4	20.832	3704	115	38.3545	46.8	60.4	0.295	99.859	99.4943	293.358	40.012	1.20312	NA	NA	-31.6657	44.669	5.00271	1.80793	0.0680704	89.6418	0.10209	36.8613	0.607	0.093748
180704	JH0002	LS	laev	10.4262	-84.0013	60.0463	4	25.9693	8.08267	79.1713	31.4	20.832	3704	115	38.3545	62.9	509.55	0.41	445.509	167.481	105.864	26.0109	0.285949	0.149	1.68	-32.6345	42.7097	4.40757	2.06306	0.138242	94.9709	0.050056	88.5714	0.205	0.342065
180704	JH0003	LS	scab	10.4256	-84.0015	70.1049	2	25.9693	8.08267	79.1713	31.4	20.832	3704	115	38.3545	53.6	482.45	0.347	293.196	171.915	137.677	76.7226	1.07006	0.207	2.29	-32.4285	44.4258	0.303711	1.99959	0.148298	93.4376	0.0638262	6.25	0.293	0.237298
180704	JH0004	LS	laev	10.4273	-84.0029	60.9607	4	25.9693	8.08267	79.1713	31.4	20.832	3704	115	38.3545	63.3	418.033	0.36	362.079	176.63	125.674	22.5192	0.295575	0.121	1.24	-33.2508	44.0306	4.98597	2.14277	0.14321	93.599	0.0628346	132.432	0.236	0.17262
180704	JH0005	LS	laev	10.4282	-84.0039	50.2926	2	25.9693	8.08267	79.1713	31.4	20.832	3704	115	38.3545	74.7	521.75	0.335	581.39	157.301	121.673	26.134	0.330148	0.14	1.72	-30.8118	44.0542	6.31078	2.68934	0.13099	94.3777	0.0544055	42	0.256	0.462574
180705	JH0011	LS	brac	10.4318	-84.015	79	18	25.9693	8.08267	79.1713	31.4	20.832	3704	115	38.3545	58.1	457.6	0.431	293.361	126.158	174.911	52.0759	0.928358	0.154	2.24	-31.7206	43.7163	5.35937	2.42236	0.073617	88.2401	0.122822	28.373	0.276	0.589097
180705	JH0013	LS	laev	10.4317	-84.015	79	0	25.9693	8.08267	79.1713	31.4	20.832	3704	115	38.3545	68.3	614.6	0.403	368.358	119.077	172.017	66.981	1.16939	NA	NA	-32.8052	44.5391	0.0020233	1.77165	0.0651652	92.0245	0.0877697	218.75	0.148	0.265729
180708	JH0050	TG	wood	10.5567	-83.5089	4	2	26.2914	6.92304	80.4378	31.1	21.7118	4112	123	42.08	52.6	66.8	0.466	185.726	127.974	163.866	95.0508	1.57395	0.211	2.46	-32.5543	44.2613	-0.452346	1.88107	0.0592748	89.6676	0.0703039	112.5	0.471	0.0510171
180708	JH0052	TG	wood	10.5539	-83.5075	4	5	26.2914	6.92304	80.4378	31.1	21.7118	4112	123	42.08	51.3	837.7	0.479	171.46	129.791	154.371	111.192	1.73192	0.204	2.45	-32.9468	44.7465	-0.18699	2.02491	0.0637914	87.5647	0.120388	40	0.458	0.151747
180708	JH0054	TG	wood	10.5519	-83.5067	5	11	26.2914	6.92304	80.4378	31.1	21.7118	4112	123	42.08	57.1	766	0.443	132.246	142.534	153.275	51.2909	0.801491	0.186	2.43	-33.3968	44.5255	-3.47724	1.9689	0.0538631	94.9162	0.0487241	181.818	0.26	0.103592
180708	JH0056	TG	wood	10.5433	-83.5053	0	9	26.2914	6.92304	80.4378	31.1	21.7118	4112	123	42.08	52.2	612.9	0.416	119.45	140.463	172.966	100.559	1.75662	NA	NA	-33.2431	44.5968	5.21605	2.20294	0.0780785	91.5202	0.0827061	75.5556	0.418	0.0964475
180708	JH0058	TG	wood	10.6278	-83.5033	NA	2	26.2914	6.92304	80.4378	31.1	21.7118	4112	123	42.08	60	551.5	0.449	136.812	134.309	169.364	63.624	1.0945	0.193	2.18	-34.7865	42.4156	-0.480084	1.98718	0.0830195	91.576	0.0818377	94.9367	0.412	0.0790099
180708	JH0060	TG	wood	10.5444	-83.5033	6	5	26.2914	6.92304	80.4378	31.1	21.7118	4112	123	42.08	51.6	436.4	0.397	94.934	132.561	205.886	75.85	1.58223	NA	NA	-34.1698	42.9184	-0.119827	1.61912	0.111293	94.4748	0.0531215	133.333	0.241	0.164413
180712	JH0071	LG	laev	8.69667	-83.2058	120	22	25.6378	9.057	74.1458	31.6	20.288	3198	52	61.8805	42.3	220.3	0.396	372.002	127.03	154.486	30.2727	0.483119	0.118	3.11	-35.6221	38.905	-0.196984	1.65546	0.0978403	92.3808	0.0723808	55.5556	0.25	0.366693
180712	JH0073	LG	pulv	8.69639	-83.2069	156	13	25.6378	9.057	74.1458	31.6	20.288	3198	52	61.8805	47.2	319.5	0.337	137.789	130.005	202.75	143.596	2.93168	0.096	2.27	-33.6533	43.2293	-3.31111	1.46853	0.146393	76.9395	0.242437	57.1429	0.318	0.22034
180718	JH0075	LG	ricu	8.6956	-83.2076	187	17	25.6378	9.057	74.1458	31.6	20.288	3198	52	61.8805	45.4	192.1	0.377	140.056	139.489	171.89	30.3385	0.538677	0.06	2.21	-33.0677	42.8565	1.04369	1.7445	0.142	81.8245	0.190449	286.667	0.228	0.0854404
180712	JH0076	LG	laev	8.69639	-83.2061	127	20	25.6378	9.057	74.1458	31.6	20.288	3198	52	61.8805	19.9	414.5	0.348	203.938	152.976	168.502	34.8077	0.603367	0.118	2.33	-35.563	40.4756	0.137803	2.03436	0.145066	88.7561	0.112678	NA	NA	NA
180712	JH0079	LG	pulv	8.69667	-83.2061	126	25	25.6378	9.057	74.1458	31.6	20.288	3198	52	61.8805	46.6	376.5	0.345	103.276	108.961	259.032	57.6324	1.51876	NA	NA	-33.4341	43.723	-2.83789	1.59057	0.134878	86.5448	0.134209	100	0.407	0.0768637
180712	JH0080	LG	laev	8.6962	-83.2052	120	48	25.6378	9.057	74.1458	31.6	20.288	3198	52	61.8805	63.4	254.1	0.411	147.289	172.379	145.845	41.2552	0.616272	0.084	2.11	-35.4994	42.7743	-0.354097	2.07721	0.23368	94.6625	0.0513443	58.8235	0.241	0.37267
180712	JH0081	LG	osae	8.6966	-83.205	111	10	25.6378	9.057	74.1458	31.6	20.288	3198	52	61.8805	38.8	261.1	0.434	263.645	81.1878	246.997	20.2629	0.525189	0.131	2.28	-33.2444	45.0068	1.66134	1.60151	0.137763	77.9197	0.221146	125	0.201	0.25212
180712	JH0082	LG	laev	8.6966	-83.205	111	5	25.6378	9.057	74.1458	31.6	20.288	3198	52	61.8805	66.5	108.4	0.381	223.819	158.362	139.529	16.1561	0.239379	NA	NA	-34.419	43.2773	2.59889	2.04101	0.157598	93.8961	0.0606543	83.3333	0.28	0.194884
180715	JH0104	LG	scab	8.7241	-83.2127	94	10	25.5915	9.243	73.8744	31.644	20.172	3292	53	61.3193	60.8	383.5	0.366	159.231	164.977	158.549	NA	NA	0.17	2.7	-32.4075	42.1297	-1.21091	2.19159	0.102235	86.1091	0.139324	54.5455	0.249	0.376489
180715	JH0115	LG	scab	8.7297	-83.2211	100.585	NA	25.5915	9.243	73.8744	31.644	20.172	3292	53	61.3193	63	315.5	0.32	94.64	189.207	157.027	74.3375	1.183	0.099	1.9	-35.4315	43.9864	-2.59774	1.97521	0.283805	84.3606	0.159784	NA	NA	NA
180724	JH0150	LC	laev	8.7866	-82.9676	1181	14	20.2633	10.0167	67.9062	26.56	14.516	2928	39	67.9992	48.5	225.8	0.362	92.381	209.349	118.21	23.5755	0.290506	0.077	0.97	-29.7994	42.5018	-1.13837	1.27211	0.271462	77.0433	0.240115	121.6	0.449	0.0519378
180725	JH0151	LC	wils	8.7858	-82.9684	1205	6	20.2633	10.0167	67.9062	26.56	14.516	2928	39	67.9992	62.6	111.3	0.269	83.358	198.228	172.477	43.75	0.771833	0.122	2.05	-28.2605	42.2221	-1.49949	2.20508	0.224862	89.8719	0.100686	83.3333	0.331	0.139455
180725	JH0153	LC	wils	8.7859	-82.9681	1196	44	20.2633	10.0167	67.9062	26.56	14.516	2928	39	67.9992	48.5	267.4	0.261	47.695	148.124	234.143	32.95	0.794917	0.19	2.87	-27.6304	44.5148	0.634545	2.36677	0.193245	85.2004	0.149165	103.134	0.509	0.0476509
180725	JH0154	LC	wils	8.786	-82.9704	1261	15	20.2633	10.0167	67.9062	26.56	14.516	2928	39	67.9992	52.4	231	0.31	62.454	124.393	253.878	73.5455	1.89255	NA	NA	-31.2404	42.3968	1.87147	2.87932	0.0818182	90.6319	0.0927316	94.7368	0.312	0.138065
180725	JH0155	LC	wils	8.7858	-82.9707	1265	11	20.2633	10.0167	67.9062	26.56	14.516	2928	39	67.9992	48.6	216.7	0.246	46.561	144.379	298.659	37.975	1.16403	0.143	2.49	-29.7557	43.3834	1.36996	2.82626	0.217118	86.756	0.12467	NA	NA	NA
180725	JH0156	LC	laev	8.7856	-82.9708	1230	16	20.2633	10.0167	67.9062	26.56	14.516	2928	39	67.9992	54.9	166.4	0.394	124.842	137.508	148.268	16.9149	0.265621	0.099	2.04	-33.9128	44.4845	0.908985	1.69144	0.204565	77.977	0.218207	142.857	0.248	0.144912
180702	KK0001	LS	scab	10.427	-84.0084	76.2009	6	25.9693	8.08267	79.1713	31.4	20.832	3704	115	38.3545	52.7	180.2	0.324	105.031	166.139	181.809	74.026	1.36404	0.108	1.7	-35.363	44.9578	4.02053	2.12934	0.236415	87.3523	0.128665	24.0506	0.357	0.415382
180702	KK0002	LS	scab	10.427	-84.0081	91.4411	19.5	25.9693	8.08267	79.1713	31.4	20.832	3704	115	38.3545	61.8	213.7	0.322	191.926	154.184	177.037	43.7975	0.793083	NA	NA	-36.6238	45.628	3.57869	1.98648	0.225514	78.4364	0.227874	26	0.314	0.496681
180702	KK0003	LS	brac	10.4268	-84.0089	88.3931	17.5	25.9693	8.08267	79.1713	31.4	20.832	3704	115	38.3545	51.1	114.2	0.331	152.394	122.501	264.298	64.5227	1.73175	0.129	1.88	-35.0601	44.9461	2.97643	2.41396	0.0860631	93.4847	0.0642321	46.9697	0.538	0.0936543
180702	KK0004	LS	brac	10.425	-84.0089	70.1049	10	25.9693	8.08267	79.1713	31.4	20.832	3704	115	38.3545	56.1	125.5	0.291	113.318	129.57	187.086	33.0281	0.636618	NA	NA	-34.8638	45.253	6.24215	2.19665	0.104949	93.3665	0.0744049	14.8148	0.377	0.604688
180702	KK0005	LS	scab	10.4283	-84.0031	100.585	7	25.9693	8.08267	79.1713	31.4	20.832	3704	115	38.3545	49.7	102.6	0.299	233.599	160.951	200.051	43.9115	0.898458	0.105	1.88	-35.0318	45.1433	6.15179	1.80206	0.218084	91.846	0.0791243	24.6753	0.338	0.451662
180702	KK0007	LS	brac	10.4249	-84.0101	79.249	9	25.9693	8.08267	79.1713	31.4	20.832	3704	115	38.3545	66.2	117.3	0.431	325.328	126.864	175.559	40.6427	0.731074	0.11	2.47	-33.8006	43.3155	5.51893	2.32926	0.0916895	92.0136	0.080627	16.5049	0.352	0.622606
180702	KK0008	LS	pulv	10.4248	-84.0096	67.0568	18	25.9693	8.08267	79.1713	31.4	20.832	3704	115	38.3545	66.8	268.7	0.364	206.563	140.566	174.344	54.8868	0.974354	0.131	1.45	-34.1222	40.5552	2.9962	2.04422	0.12657	72.7492	0.30045	26.7717	0.415	0.276146
180703	KK0010	LS	scab	10.4252	-84.0055	73.1529	12	25.9693	8.08267	79.1713	31.4	20.832	3704	115	38.3545	60.1	360.1	0.311	144.126	162.841	177.43	67.839	1.22141	0.105	2.13	-35.6873	45.9663	11.0802	2.15147	0.21555	78.7932	0.222025	18.4524	0.316	0.691009
180703	KK0011	LS	brac	10.4245	-84.0097	71	NA	25.9693	8.08267	79.1713	31.4	20.832	3704	115	38.3545	46.8	295.1	0.312	147.363	124.882	222.569	82.8101	1.86535	0.148	1.79	-35.4523	44.6777	5.6916	2.41246	0.0624394	93.912	0.0596581	18.5185	NA	NA
180703	KK0012	LS	pulv	10.4247	-84.0103	82.297	16	25.9693	8.08267	79.1713	31.4	20.832	3704	115	38.3545	56.7	318.4	0.305	115.011	128.022	242.639	93.8	2.30022	0.143	2.28	-33.2107	43.3709	4.76829	2.88768	0.113053	87.887	0.11945	52.6316	0.225	0.477858
180705	KK0016	LS	pulv	10.4339	-84.008	95.7084	NA	25.9693	8.08267	79.1713	31.4	20.832	3704	115	38.3545	60.9	163.2	0.388	291.212	136.169	188.621	94.3025	1.7976	0.137	2.17	-32.5728	41.3682	2.79767	2.33973	0.124748	81.6932	0.191541	NA	NA	NA
180705	KK0017	LS	pulv	10.4352	-84.0087	59	NA	25.9693	8.08267	79.1713	31.4	20.832	3704	115	38.3545	63.3	406	0.42	175.353	147.489	174.916	86.9386	1.53818	0.195	3.43	-31.2264	44.6782	4.66903	2.84586	0.0625606	84.0174	0.16724	157.812	0.171	0.275916
180706	KK0020	LS	laev	10.4303	-84.0067	59	NA	25.9693	8.08267	79.1713	31.4	20.832	3704	115	38.3545	62	228	0.34	452.93	115.391	181.666	37.2393	0.694678	0.147	2.15	-33.6973	45.437	5.73689	2.32727	0.0670063	94.6614	0.0524699	NA	NA	NA
180706	KK0021	LS	scab	10.4303	-84.0067	59	NA	25.9693	8.08267	79.1713	31.4	20.832	3704	115	38.3545	51.6	591	0.265	106.046	157.01	220.47	60.6667	1.35956	NA	NA	-36.3329	47.3882	4.98623	2.16536	0.21387	83.0764	0.169798	25	0.584	0.149329
180706	KK0024	LS	pulv	10.4303	-84.0067	59	NA	25.9693	8.08267	79.1713	31.4	20.832	3704	115	38.3545	50.1	125.9	0.309	57.101	89.7818	332.756	189.667	NA	NA	NA	-33.4515	40.7037	3.65967	2.79837	0.0486522	79.6833	0.213475	70	0.417	0.104602
180708	KK0047	MV	mont	10.3207	-84.8054	1619	49	18.7588	9.003	77.1219	24.42	13.088	2460	23	75.7468	51	108	0.39	205.212	103.309	248.983	39.2049	1.00103	0.117	2.86	-31.9511	42.7058	3.59345	2.58525	0.270108	92.2764	0.0823961	29.5082	NA	NA
180708	KK0048	MV	mont	10.3209	-84.8051	1630	32	18.7588	9.003	77.1219	24.42	13.088	2460	23	75.7468	47.3	61	0.369	169.854	128.314	208.923	55.8531	1.18779	NA	NA	-34.7395	41.0642	-3.03916	1.94314	0.12221	86.6647	0.138951	27.8912	NA	NA
180709	KK0056	MV	wils	10.3188	-84.8071	1544	NA	18.7588	9.003	77.1219	24.42	13.088	2460	23	75.7468	46.5	64.76	0.363	135.688	131.915	219.88	42.1538	0.948867	0.106	2.52	-31.7929	42.1249	2.84878	2.02608	0.138075	86.0951	0.144438	20.6522	NA	NA
180709	KK0057	MV	wils	10.2961	-84.8191	1513	47	18.7588	9.003	77.1219	24.42	13.088	2460	23	75.7468	50.7	72.41	0.368	125.952	141.215	210.06	112.132	2.37645	NA	NA	-32.88	42.4177	2.90247	2.77896	0.389431	85.4935	0.148684	124	NA	NA
180709	KK0058	MV	wils	10.3179	-84.8075	1513	NA	18.7588	9.003	77.1219	24.42	13.088	2460	23	75.7468	48.9	35.46	0.4	112.417	157.508	170.38	80.4568	1.38786	0.122	2.55	-31.2022	42.6414	-0.363738	2.62789	0.412612	79.5531	0.2182	NA	NA	NA
180708	KK0060	MV	wils	10.3177	-84.8077	1513	NA	18.7588	9.003	77.1219	24.42	13.088	2460	23	75.7468	65.4	11.68	0.357	145.906	138.295	207.725	43.4557	0.923456	0.13	2.71	-31.7789	42.9287	7.35031	2.5467	0.415541	84.0606	0.167429	23.0303	NA	NA
190610	KK0103	PLR	vill	9.14505	-79.728	64	0	26.3045	6.60567	69.7181	30.888	22.124	2606	25	58.9166	29.6	103	0.289	125.004	83.6155	389.421	NA	NA	0.115	2.31	-31.9497	42.6486	-0.212272	1.91779	0.0692008	83.444	0.178523	NA	NA	NA
190611	KK0108	PLR	laev	9.14511	-79.7281	73	6	26.3045	6.60567	69.7181	30.888	22.124	2606	25	58.9166	75.1	266	0.443333	425.118	130.751	126.977	28.6283	0.376211	0.107	2.19	-31.5627	44.7928	0.95148	1.98389	0.0883448	91.4379	0.0875668	NA	NA	NA
190611	KK0109	PLR	alle	9.16065	-79.7541	94	5	26.355	6.386	69.6559	30.84	22.296	2419	16	63.4956	55.3	188	0.393	188.385	140.858	149.75	77.625	1.17741	0.079	1.48	-31.523	41.6297	-2.51979	1.46807	0.125195	88.6002	0.116637	NA	NA	NA
190611	KK0110	PLR	alle	9.16068	-79.7542	108	15	26.355	6.386	69.6559	30.84	22.296	2419	16	63.4956	48.1	184	0.450667	153.6	117.186	173.952	35.7917	0.64	0.074	2.2	-32.9573	42.2948	-4.41352	1.38424	0.115909	94.1736	0.0595691	NA	NA	NA
190613	KK0120	PLR	alle	9.26121	-79.8042	46	9	26.5105	5.999	63.6811	30.656	22.608	2466	20	60.4241	49.9	207	0.370667	314.919	122.491	177.92	45.5789	0.828734	0.099	2.6	-35.1219	42.5663	0.723093	2.02229	0.144434	93.3146	0.0676397	NA	NA	NA
190613	KK0123	PLR	vill	9.06708	-79.6522	90	5	26.3237	6.65933	68.4597	30.956	22.164	2408	15	64.1658	62.6	574	0.401333	222.431	141.4	135.96	59.5926	0.823819	0.162	2.625	-28.1176	43.2542	-0.473299	2.37415	0.127132	93.9217	0.0627682	NA	NA	NA
190613	KK0125	PLR	guia	9.06049	-79.6418	75	0	26.3237	6.65933	68.4597	30.956	22.164	2408	15	64.1658	50.4	234.4	0.443333	299.964	86.2628	188.065	62.8	1.19986	0.179	2.86	-29.414	42.0607	-4.65416	2.3015	0.0921426	89.5318	0.107011	NA	NA	NA
190615	KK0149	PLR	alle	9.18082	-79.7629	148	NA	26.1123	6.47933	70.1225	30.632	21.972	2519	16	64.7444	57.5	NA	0.342	113.754	109.902	225.255	100	2.27508	0.093	2.36	-33.0024	43.2801	-0.953479	1.94701	0.112211	79.9434	0.216199	NA	NA	NA
180713	PJ0001	LG	scab	8.6837	-83.1811	166	NA	25.6378	9.057	74.1458	31.6	20.288	3198	52	61.8805	44.8	194	0.272	110.115	171.607	206.75	52.798	1.11227	NA	NA	-33.0843	45.0061	0.993974	1.74176	0.171178	83.8513	0.162522	71.4286	NA	NA
180706	RM0001	LS	malo	10.4384	-84.0131	56	NA	25.9693	8.08267	79.1713	31.4	20.832	3704	115	38.3545	42	281.9	0.454	151.377	82.2363	270.461	46.4322	1.28286	0.138	3.27	-36.6354	42.5673	3.81509	2.37218	0.0701251	93.8229	0.059396	134.615	0.229	0.180362
180713	RM0050	LG	laev	8.6908	-83.1818	88.3931	10	25.6378	9.057	74.1458	31.6	20.288	3198	52	61.8805	42.7	520.5	0.428	370.777	106.089	190.788	41.9007	0.818492	NA	NA	-32.6515	42.5306	2.21892	1.71641	0.0611908	94.7308	0.0510472	83.3333	0.232	0.283867
180724	RM0070	LC	wils	8.78611	-82.9672	1274	23	20.2633	10.0167	67.9062	26.56	14.516	2928	39	67.9992	50.5	154.6	0.251	99.931	143.562	238.385	33.0813	0.812447	0.12	1.96	-30.872	43.8305	-0.696817	2.46742	0.211815	88.6152	0.112519	175	0.356	0.057408
