# Supplementary material for: Above- and below-ground functional trait coordination in the Neotropical understory genus Costus
Source: AoB Plants. 2021 Dec 2;14(1):plab073. doi: 10.1093/aobpla/plab073 (PMC8757582; doi:10.1093/aobpla/plab073)
Supplement: plab073_suppl_Supplementary_Table_S3 [file plab073_suppl_supplementary_table_s3.xlsx]

## Sheet: legend
Table S3. Pearson correlation coefficients among traits using species means (lower left) and phylogenetically independent contrasts (upper right), and associated p-values. Coefficients in bold are significant at p < 0.05.

## Sheet: Correlation coefficients
	Chl	gs	LT	LA	LDMC	SLA	LM.PM	LA.PM	P	K	d13C	C	d15N	N	SSD	RhWC	RhSD	SRL	FRD	RTD
Chl		0.365636	-0.254815	0.114041	0.72003	-0.5775	0.127257	-0.113428	0.237628	-0.487171	0.213054	0.581864	0.202526	0.362807	0.0562505	0.546218	-0.546861	-0.568991	0.418474	0.48866
gs	0.194097		0.0221916	0.410813	0.11885	-0.22168	0.46151	0.339969	0.46996	-0.404305	-0.0557013	0.359115	-0.210367	-0.00988635	-0.805715	0.583572	-0.605096	-0.106107	0.256115	0.328049
LT	-0.183065	0.175891		0.485096	-0.450708	-0.128769	-0.367907	-0.434746	-0.0630306	0.063801	-0.40576	-0.141413	-0.00112887	-0.378661	-0.131601	0.0150701	-0.0246453	0.303286	-0.437017	-0.0400124
LA	0.172058	0.300212	0.578698		0.216211	-0.52165	-0.127749	-0.438638	0.180466	0.145204	-0.0328049	0.304067	-0.116941	-0.224947	-0.341463	0.371312	-0.365818	0.258086	-0.504404	0.17453
LDMC	0.614323	0.0817666	-0.482246	0.0733966		-0.796095	0.176193	-0.260242	-0.182411	-0.303744	0.479144	0.576451	0.0746896	0.00623087	0.296134	0.296616	-0.263679	-0.192953	0.0853404	0.116622
SLA	-0.618582	-0.227128	-0.130283	-0.511013	-0.758141		-0.141299	0.423045	0.300327	0.323042	-0.315372	-0.494101	-0.00895017	0.350786	-0.160973	-0.289714	0.252815	-0.0890722	0.143727	0.0187391
LM.PM	0.162493	0.273293	-0.294202	-0.226898	0.307248	-0.281429		0.808553	0.11193	-0.138332	0.504511	-0.0186972	-0.32627	-0.12731	-0.43022	-0.0656343	0.0813252	0.0730748	0.220893	-0.171039
LA.PM	-0.0530581	0.105209	-0.39032	-0.481965	-0.113831	0.249477	0.817018		0.308985	-0.0229459	0.233379	-0.199007	-0.19893	0.166932	-0.473226	-0.194239	0.177692	-0.0655321	0.37167	-0.0759877
P	0.00151613	0.445486	0.238465	0.270499	-0.33275	0.242771	-0.0792746	0.0658024		0.239787	0.13849	0.0521531	0.010667	0.655195	-0.493161	0.484095	-0.523189	-0.440174	0.406344	0.420681
K	-0.238496	-0.221948	0.249127	0.393176	-0.2361	0.117517	-0.184231	-0.110726	0.489983		0.360171	-0.468772	-0.23297	0.160438	0.0914202	-0.210426	0.218406	0.376099	-0.381234	-0.484347
d13C	0.247369	0.126938	-0.300483	0.116754	0.450267	-0.36171	0.396523	0.18338	0.212363	0.187866		0.0282985	-0.290486	0.116683	0.151919	-0.0628883	0.0912273	0.142946	0.0359924	-0.437479
C	0.431195	0.328479	-0.0963086	0.0158213	0.598187	-0.487064	0.207325	-0.0988189	-0.128456	-0.437808	0.0754897		0.311307	0.193266	-0.183411	0.553502	-0.563285	-0.144694	0.159786	0.415438
d15N	0.126914	-0.429304	0.0175607	-0.134128	0.124062	-0.119378	-0.126543	-0.103682	-0.244512	-0.130115	-0.221798	0.117028		0.512958	0.336237	0.26738	-0.262721	-0.558053	0.322075	0.497684
N	0.276589	-0.204918	-0.241282	-0.155811	-0.14279	0.354253	-0.199393	0.122759	0.479034	0.283424	0.10811	-0.151965	0.360241		0.0494018	0.412207	-0.429548	-0.667056	0.554118	0.496104
SSD	0.0218063	-0.729779	-0.41181	-0.43259	0.369037	-0.0718957	-0.0743046	-0.0738836	-0.513881	-0.0145367	0.039705	-0.0958386	0.493078	0.11496		-0.375879	0.409773	-0.197278	-0.0349809	-0.153662
RhWC	0.307117	0.54038	0.217514	0.365559	0.00758618	-0.145874	-0.281059	-0.394981	0.432241	-0.0142126	0.0227544	0.155809	-0.0459492	0.206732	-0.55487		-0.99623	-0.375653	0.429127	0.464858
RhSD	-0.294866	-0.562693	-0.235732	-0.352973	0.0127598	0.117647	0.307349	0.405007	-0.467706	0.00953533	0.0020881	-0.181952	0.0544388	-0.214281	0.572176	-0.995771		0.384586	-0.432648	-0.484712
SRL	-0.202641	0.225834	0.33546	0.298634	-0.00407485	-0.223015	0.0634924	-0.143533	-0.0701398	0.208896	0.141111	0.228533	-0.516401	-0.561069	-0.36657	-0.113622	0.0894403		-0.674222	-0.777707
FRD	0.210523	0.0761029	-0.494243	-0.605176	-0.0175185	0.232831	0.250088	0.436247	0.128327	-0.394299	0.0715921	-0.065621	0.0918694	0.359061	0.091132	0.190575	-0.173674	-0.549877		0.35906
RTD	0.201465	0.00581881	0.0729076	0.176966	-0.0325974	0.0274907	-0.0872044	-0.0336212	0.0193588	-0.306391	-0.439776	0.185311	0.341833	0.246686	-0.0790669	0.0937964	-0.0841943	-0.561549	0.018848

## Sheet: p-values
	Chl	gs	LT	LA	LDMC	SLA	LM.PM	LA.PM	P	K	d13C	C	d15N	N	SSD	RhWC	RhSD	SRL	FRD	RTD
Chl		0.163713	0.340879	0.674094	0.0016585	0.0191492	0.638602	0.675756	0.37551	0.0556267	0.428216	0.0180526	0.451907	0.167245	0.836078	0.0285941	0.0283697	0.0214352	0.106708	0.0547721
gs	0.455384		0.934985	0.113952	0.661099	0.409296	0.0719456	0.197623	0.0662306	0.120369	0.837658	0.17193	0.434201	0.971013	0.000164757	0.0176369	0.0130091	0.695719	0.338336	0.214813
LT	0.48188	0.499502		0.0568339	0.0797629	0.634586	0.160914	0.092409	0.816615	0.81441	0.118913	0.601387	0.996689	0.148096	0.627092	0.955825	0.927812	0.2535	0.0905274	0.883034
LA	0.509041	0.241689	0.0149396		0.421241	0.0382255	0.637294	0.0892022	0.503601	0.591572	0.904003	0.252218	0.666247	0.402248	0.195533	0.156777	0.163487	0.3345	0.0463217	0.517968
LDMC	0.0086968	0.755059	0.0499457	0.779517		0.000224831	0.513923	0.330334	0.498935	0.252747	0.0604034	0.0194201	0.783387	0.981729	0.265423	0.264609	0.323756	0.474006	0.753335	0.667108
SLA	0.00811794	0.380659	0.618211	0.0360513	0.000420902		0.601683	0.102544	0.258392	0.22231	0.234114	0.0517326	0.973757	0.182818	0.551466	0.276415	0.344812	0.742881	0.595389	0.945084
LM.PM	0.533214	0.288527	0.251701	0.381155	0.23029	0.27383		0.000149836	0.679825	0.609413	0.0462681	0.945207	0.217459	0.638462	0.096241	0.809167	0.764628	0.78797	0.411003	0.526502
LA.PM	0.839727	0.687784	0.121396	0.0500988	0.663558	0.334217	6.24729e-05		0.244239	0.932779	0.384358	0.459969	0.460147	0.536626	0.0641134	0.471006	0.510292	0.809459	0.156346	0.779709
P	0.995392	0.0731187	0.356675	0.293681	0.191884	0.347793	0.762319	0.801879		0.371056	0.609	0.847884	0.968725	0.00587008	0.0522484	0.0574229	0.037559	0.0879586	0.118333	0.104683
K	0.356611	0.391906	0.334916	0.118457	0.361607	0.653295	0.479044	0.672248	0.0458688		0.170582	0.0670137	0.385216	0.552806	0.736325	0.43407	0.416426	0.151084	0.145134	0.0572743
d13C	0.338451	0.627333	0.241243	0.655415	0.0697276	0.153691	0.115077	0.481114	0.413186	0.470258		0.917144	0.275078	0.666943	0.574348	0.817023	0.736863	0.597412	0.894721	0.0901484
C	0.0839726	0.198	0.713096	0.951943	0.0111959	0.0473764	0.424612	0.705927	0.623187	0.0788141	0.773381		0.240528	0.473274	0.496544	0.0261308	0.023082	0.592889	0.554442	0.109539
d15N	0.627398	0.0854917	0.946666	0.607791	0.635217	0.648136	0.628414	0.692104	0.344239	0.618668	0.392236	0.654653		0.0421605	0.202906	0.316756	0.325582	0.0246765	0.223778	0.0498005
N	0.282517	0.43013	0.350849	0.550402	0.58458	0.162985	0.442933	0.638801	0.051716	0.270298	0.679599	0.560406	0.155492		0.855828	0.112609	0.0968185	0.00476246	0.0259303	0.0506454
SSD	0.933795	0.00088306	0.100499	0.0828643	0.144917	0.783924	0.776854	0.778088	0.034848	0.955841	0.879742	0.714441	0.0443097	0.660407		0.151343	0.114961	0.463957	0.897665	0.569912
RhWC	0.230499	0.0251266	0.401677	0.149038	0.976947	0.576404	0.274489	0.116625	0.0831408	0.956825	0.930923	0.550409	0.86099	0.425968	0.0207849		4.44089e-16	0.151608	0.0971828	0.0696398
RhSD	0.250583	0.0186978	0.362376	0.164617	0.961235	0.652933	0.230129	0.106814	0.0583348	0.971026	0.993654	0.484594	0.835609	0.408881	0.0163914	0		0.141337	0.0941715	0.0570592
SRL	0.435381	0.383453	0.188067	0.244293	0.987616	0.389576	0.808711	0.582605	0.789088	0.421032	0.58905	0.377641	0.0338164	0.0191168	0.147832	0.664142	0.732827		0.004179	0.000390343
FRD	0.41734	0.771586	0.0437335	0.0100516	0.946794	0.368485	0.332995	0.0800101	0.623538	0.117315	0.784817	0.802415	0.72583	0.15695	0.727952	0.463762	0.505011	0.022209		0.172
RTD	0.438109	0.982317	0.780952	0.496842	0.901159	0.916588	0.739285	0.89807	0.941213	0.23166	0.0773244	0.476426	0.179293	0.339828	0.762925	0.720294	0.748005	0.0189923	0.942762
